# Supplementary material for: Protective Effects of Emodin on Oxidized Fish Oil-Induced Metabolic Disorder and Oxidative Stress through Notch-Nrf2 Crosstalk in the Liver of Teleost Megalobrama amblycephala
Source: Antioxidants (Basel). 2022 Jun 15;11(6):1179. doi: 10.3390/antiox11061179 (PMC9219933; doi:10.3390/antiox11061179)
Supplement: Supplementary file 1 [file antioxidants-11-01179-s001.zip]

Archive with 1 entries (1 files):
- antioxidants-1743490-supplementary.pdf
